# Supplementary material for: Impact of Toxoplasma gondii and Human Microbiome on Suicidal Behavior: A Systematic Review
Source: J Clin Med. 2024 Jan 19;13(2):593. doi: 10.3390/jcm13020593 (PMC10816148; doi:10.3390/jcm13020593)
Supplement: Supplementary file 1 [file jcm-13-00593-s001.zip]

Archive with 1 entries (1 files):
- jcm-2781591-supplementary.pdf
